# Supplementary material for: Ribosome reinitiation at leader peptides increases translation of bacterial proteins
Source: Biol Direct. 2016 Apr 16;11:20. doi: 10.1186/s13062-016-0123-8 (PMC4833913; doi:10.1186/s13062-016-0123-8)
Supplement: Additional file 1: — Lists of used genomes and taxonomic groups of bacteria. (XLSX 120 kb) [file 13062_2016_123_MOESM1_ESM.xlsx]

## Sheet: Acidobacteria
NC_008009	Candidatus Koribacter versatilis Ellin345
NC_008536	Candidatus Solibacter usitatus Ellin6076
NC_012483	Acidobacterium capsulatum ATCC 51196
NC_014963	Terriglobus saanensis SP1PR4
NC_015064	Granulicella tundricola MP5ACTX9
NC_016024	Candidatus Chloracidobacterium thermophilum B
NC_016631	Granulicella mallensis MP5ACTX8
NC_018014	Terriglobus roseus DSM 18391

## Sheet: Actinobacteria
NC_000962	Mycobacterium tuberculosis H37Rv
NC_002677	Mycobacterium leprae TN
NC_002755	Mycobacterium tuberculosis CDC1551
NC_002935	Corynebacterium diphtheriae NCTC 13129
NC_002944	Mycobacterium avium subsp. paratuberculosis K-10
NC_002945	Mycobacterium bovis AF2122/97
NC_003155	Streptomyces avermitilis MA-4680
NC_003450	Corynebacterium glutamicum ATCC 13032
NC_003888	Streptomyces coelicolor A3(2)
NC_004307	Bifidobacterium longum NCC2705
NC_004369	Corynebacterium efficiens YS-314
NC_004551	Tropheryma whipplei TW08/27
NC_004572	Tropheryma whipplei str. Twist
NC_006085	Propionibacterium acnes KPA171202
NC_006087	Leifsonia xyli subsp. xyli str. CTCB07
NC_006361	Nocardia farcinica IFM 10152
NC_006958	Corynebacterium glutamicum ATCC 13032
NC_007164	Corynebacterium jeikeium K411
NC_007333	Thermobifida fusca YX
NC_007777	Frankia sp. CcI3
NC_008146	Mycobacterium sp. MCS
NC_008148	Rubrobacter xylanophilus DSM 9941
NC_008268	Rhodococcus jostii RHA1
NC_008278	Frankia alni ACN14a
NC_008541	Arthrobacter sp. FB24
NC_008578	Acidothermus cellulolyticus 11B
NC_008595	Mycobacterium avium 104
NC_008596	Mycobacterium smegmatis str. MC2 155
NC_008611	Mycobacterium ulcerans Agy99
NC_008618	Bifidobacterium adolescentis ATCC 15703
NC_008699	Nocardioides sp. JS614
NC_008705	Mycobacterium sp. KMS
NC_008711	Arthrobacter aurescens TC1
NC_008726	Mycobacterium vanbaalenii PYR-1
NC_008769	Mycobacterium bovis BCG str. Pasteur 1173P2
NC_009077	Mycobacterium sp. JLS
NC_009142	Saccharopolyspora erythraea NRRL 2338
NC_009338	Mycobacterium gilvum PYR-GCK
NC_009342	Corynebacterium glutamicum R
NC_009380	Salinispora tropica CNB-440
NC_009480	Clavibacter michiganensis subsp. michiganensis NCPPB 382
NC_009525	Mycobacterium tuberculosis H37Ra
NC_009565	Mycobacterium tuberculosis F11
NC_009664	Kineococcus radiotolerans SRS30216
NC_009921	Frankia sp. EAN1pec
NC_009953	Salinispora arenicola CNS-205
NC_010168	Renibacterium salmoninarum ATCC 33209
NC_010397	Mycobacterium abscessus ATCC 19977
NC_010407	Clavibacter michiganensis subsp. sepedonicus
NC_010545	Corynebacterium urealyticum DSM 7109
NC_010572	Streptomyces griseus subsp. griseus NBRC 13350
NC_010612	Mycobacterium marinum M
NC_010617	Kocuria rhizophila DC2201
NC_010816	Bifidobacterium longum DJO10A
NC_011593	Bifidobacterium longum subsp. infantis ATCC 15697 = JCM 1222
NC_011835	Bifidobacterium animalis subsp. lactis AD011
NC_011886	Arthrobacter chlorophenolicus A6
NC_011896	Mycobacterium leprae Br4923
NC_012207	Mycobacterium bovis BCG str. Tokyo 172
NC_012490	Rhodococcus erythropolis PR4
NC_012522	Rhodococcus opacus B4
NC_012590	Corynebacterium aurimucosum ATCC 700975
NC_012669	Beutenbergia cavernae DSM 12333
NC_012704	Corynebacterium kroppenstedtii DSM 44385
NC_012803	Micrococcus luteus NCTC 2665
NC_012814	Bifidobacterium animalis subsp. lactis Bl-04
NC_012815	Bifidobacterium animalis subsp. lactis DSM 10140
NC_012943	Mycobacterium tuberculosis KZN 1435
NC_013093	Actinosynnema mirum DSM 43827
NC_013124	Acidimicrobium ferrooxidans DSM 10331
NC_013131	Catenulispora acidiphila DSM 44928
NC_013159	Saccharomonospora viridis DSM 43017
NC_013165	Slackia heliotrinireducens DSM 20476
NC_013169	Kytococcus sedentarius DSM 20547
NC_013170	Cryptobacterium curtum DSM 15641
NC_013172	Brachybacterium faecium DSM 4810
NC_013174	Jonesia denitrificans DSM 20603
NC_013203	Atopobium parvulum DSM 20469
NC_013204	Eggerthella lenta DSM 2243
NC_013235	Nakamurella multipartita DSM 44233
NC_013441	Gordonia bronchialis DSM 43247
NC_013510	Thermomonospora curvata DSM 43183
NC_013521	Sanguibacter keddieii DSM 10542
NC_013530	Xylanimonas cellulosilytica DSM 15894
NC_013595	Streptosporangium roseum DSM 43021
NC_013714	Bifidobacterium dentium Bd1
NC_013715	Rothia mucilaginosa DY-18
NC_013721	Gardnerella vaginalis 409-05
NC_013729	Kribbella flavida DSM 17836
NC_013739	Conexibacter woesei DSM 14684
NC_013757	Geodermatophilus obscurus DSM 43160
NC_013929	Streptomyces scabiei 87.22
NC_013947	Stackebrandtia nassauensis DSM 44728
NC_014039	Propionibacterium acnes SK137
NC_014151	Cellulomonas flavigena DSM 20109
NC_014158	Tsukamurella paurometabola DSM 20162
NC_014165	Thermobispora bispora DSM 43833
NC_014168	Segniliparus rotundus DSM 44985
NC_014169	Bifidobacterium longum subsp. longum JDM301
NC_014210	Nocardiopsis dassonvillei subsp. dassonvillei DSM 43111
NC_014215	Propionibacterium freudenreichii subsp. shermanii CIRM-BIA1
NC_014218	Arcanobacterium haemolyticum DSM 20595
NC_014246	Mobiluncus curtisii ATCC 43063
NC_014318	Amycolatopsis mediterranei U32
NC_014329	Corynebacterium pseudotuberculosis FRC41
NC_014363	Olsenella uli DSM 7084
NC_014391	Micromonospora aurantiaca ATCC 27029
NC_014550	Arthrobacter arilaitensis Re117
NC_014616	Bifidobacterium bifidum S17
NC_014638	Bifidobacterium bifidum PRL2010
NC_014643	Rothia dentocariosa ATCC 17931
NC_014644	Gardnerella vaginalis ATCC 14019
NC_014656	Bifidobacterium longum subsp. longum BBMN68
NC_014659	Rhodococcus equi 103S
NC_014666	Frankia sp. EuI1c
NC_014814	Mycobacterium gilvum Spyr1
NC_014815	Micromonospora sp. L5
NC_014830	Intrasporangium calvum DSM 43043
NC_015052	Bifidobacterium longum subsp. infantis 157F
NC_015067	Bifidobacterium longum subsp. longum JCM 1217
NC_015125	Microbacterium testaceum StLB037
NC_015145	Arthrobacter phenanthrenivorans Sphe3
NC_015312	Pseudonocardia dioxanivorans CB1190
NC_015389	Coriobacterium glomerans PW2
NC_015434	Verrucosispora maris AB-18-032
NC_015514	Cellulomonas fimi ATCC 484
NC_015564	Amycolicicoccus subflavus DQS3-9A1
NC_015576	Mycobacterium sp. JDM601
NC_015588	Isoptericola variabilis 225
NC_015635	Microlunatus phosphovorus NM-1
NC_015656	Frankia symbiont of Datisca glomerata
NC_015671	[Cellvibrio] gilvus ATCC 13127
NC_015673	Corynebacterium resistens DSM 45100
NC_015683	Corynebacterium ulcerans BR-AD22
NC_015738	Eggerthella sp. YY7918
NC_015758	Mycobacterium africanum GM041182
NC_015848	Mycobacterium canettii CIPT 140010059
NC_015859	Corynebacterium variabile DSM 44702
NC_015953	Streptomyces sp. SirexAA-E
NC_015957	Streptomyces violaceusniger Tu 4113
NC_016109	Kitasatospora setae KM-6054
NC_016111	Streptomyces cattleya NRRL 8057 = DSM 46488
NC_016114	Streptomyces flavogriseus ATCC 33331
NC_016511	Propionibacterium acnes TypeIA2 P.acn31
NC_016512	Propionibacterium acnes TypeIA2 P.acn17
NC_016516	Propionibacterium acnes TypeIA2 P.acn33
NC_016582	Streptomyces bingchenggensis BCW-1
NC_016604	Mycobacterium rhodesiae NBB3
NC_016768	Mycobacterium tuberculosis KZN 4207
NC_016781	Corynebacterium pseudotuberculosis 3/99-5
NC_016782	Corynebacterium diphtheriae 241
NC_016783	Corynebacterium diphtheriae INCA 402
NC_016785	Corynebacterium diphtheriae CDCE 8392
NC_016786	Corynebacterium diphtheriae HC01
NC_016787	Corynebacterium diphtheriae HC03
NC_016788	Corynebacterium diphtheriae HC04
NC_016789	Corynebacterium diphtheriae PW8
NC_016790	Corynebacterium diphtheriae VA01
NC_016799	Corynebacterium diphtheriae 31A
NC_016800	Corynebacterium diphtheriae BH8
NC_016801	Corynebacterium diphtheriae C7 (beta)
NC_016802	Corynebacterium diphtheriae HC02
NC_016804	Mycobacterium bovis BCG str. Mexico
NC_016887	Nocardia cyriacigeorgica GUH-2
NC_016906	Gordonia polyisoprenivorans VH2
NC_016932	Corynebacterium pseudotuberculosis 316
NC_016934	Mycobacterium tuberculosis UT205
NC_016943	Blastococcus saxobsidens DD2
NC_016946	Mycobacterium intracellulare ATCC 13950
NC_016947	Mycobacterium intracellulare MOTT-02
NC_016948	Mycobacterium intracellulare MOTT-64
NC_017026	Mycobacterium tuberculosis RGTB327
NC_017031	Corynebacterium pseudotuberculosis P54B96
NC_017093	Actinoplanes missouriensis 431
NC_017186	Amycolatopsis mediterranei S699
NC_017214	Bifidobacterium animalis subsp. lactis BB-12
NC_017215	Bifidobacterium animalis subsp. lactis CNCM I-2494
NC_017216	Bifidobacterium animalis subsp. lactis BLC1
NC_017217	Bifidobacterium animalis subsp. lactis V9
NC_017218	Bifidobacterium breve ACS-071-V-Sch8b
NC_017219	Bifidobacterium longum subsp. infantis ATCC 15697 = JCM 1222
NC_017221	Bifidobacterium longum subsp. longum KACC 91563
NC_017300	Corynebacterium pseudotuberculosis 1002
NC_017301	Corynebacterium pseudotuberculosis C231
NC_017303	Corynebacterium pseudotuberculosis I19
NC_017305	Corynebacterium pseudotuberculosis PAT10
NC_017306	Corynebacterium pseudotuberculosis 42/02-A
NC_017307	Corynebacterium pseudotuberculosis CIP 52.97
NC_017308	Corynebacterium pseudotuberculosis 1/06-A
NC_017317	Corynebacterium ulcerans 809
NC_017456	Gardnerella vaginalis HMP9231
NC_017462	Corynebacterium pseudotuberculosis 267
NC_017522	Mycobacterium tuberculosis CCDC5180
NC_017523	Mycobacterium tuberculosis CCDC5079
NC_017524	Mycobacterium tuberculosis CTRI-2
NC_017528	Mycobacterium tuberculosis RGTB423
NC_017534	Propionibacterium acnes 266
NC_017535	Propionibacterium acnes 6609
NC_017550	Propionibacterium acnes ATCC 11828
NC_017586	Streptomyces cattleya NRRL 8057 = DSM 46488
NC_017730	Corynebacterium pseudotuberculosis 31
NC_017765	Streptomyces hygroscopicus subsp. jinggangensis 5008
NC_017803	Actinoplanes sp. SE50/110
NC_017834	Bifidobacterium animalis subsp. animalis ATCC 25527
NC_017866	Bifidobacterium animalis subsp. lactis B420
NC_017867	Bifidobacterium animalis subsp. lactis Bi-07
NC_017904	Mycobacterium sp. MOTT36Y
NC_017945	Corynebacterium pseudotuberculosis 258
NC_017955	Modestobacter marinus
NC_017999	Bifidobacterium bifidum BGN4
NC_018019	Corynebacterium pseudotuberculosis Cp162
NC_018027	Mycobacterium chubuense NBB4
NC_018078	Mycobacterium tuberculosis KZN 605
NC_018101	Corynebacterium ulcerans 0102
NC_018142	Propionibacterium propionicum F0230a
NC_018143	Mycobacterium tuberculosis H37Rv
NC_018150	Mycobacterium massiliense str. GO 06
NC_018266	Amycolatopsis mediterranei S699
NC_018289	Mycobacterium smegmatis str. MC2 155
NC_018524	Nocardiopsis alba ATCC BAA-2165
NC_018531	Arthrobacter sp. Rue61a
NC_018581	Gordonia sp. KTR9
NC_018681	Nocardia brasiliensis ATCC 700358
NC_018720	Bifidobacterium asteroides PRL2011
NC_018750	Streptomyces venezuelae ATCC 10712

## Sheet: Actinobacteria (1 per genus)
NC_003450	Corynebacterium glutamicum ATCC 13032
NC_004551	Tropheryma whipplei TW08/27
NC_006087	Leifsonia xyli subsp. xyli str. CTCB07
NC_007333	Thermobifida fusca YX
NC_008148	Rubrobacter xylanophilus DSM 9941
NC_008578	Acidothermus cellulolyticus 11B
NC_008699	Nocardioides sp. JS614
NC_009142	Saccharopolyspora erythraea NRRL 2338
NC_009664	Kineococcus radiotolerans SRS30216
NC_009921	Frankia sp. EAN1pec
NC_009953	Salinispora arenicola CNS-205
NC_010168	Renibacterium salmoninarum ATCC 33209
NC_010407	Clavibacter michiganensis subsp. sepedonicus
NC_010612	Mycobacterium marinum M
NC_010617	Kocuria rhizophila DC2201
NC_012522	Rhodococcus opacus B4
NC_012669	Beutenbergia cavernae DSM 12333
NC_012803	Micrococcus luteus NCTC 2665
NC_013093	Actinosynnema mirum DSM 43827
NC_013124	Acidimicrobium ferrooxidans DSM 10331
NC_013131	Catenulispora acidiphila DSM 44928
NC_013159	Saccharomonospora viridis DSM 43017
NC_013165	Slackia heliotrinireducens DSM 20476
NC_013169	Kytococcus sedentarius DSM 20547
NC_013170	Cryptobacterium curtum DSM 15641
NC_013172	Brachybacterium faecium DSM 4810
NC_013174	Jonesia denitrificans DSM 20603
NC_013203	Atopobium parvulum DSM 20469
NC_013204	Eggerthella lenta DSM 2243
NC_013235	Nakamurella multipartita DSM 44233
NC_013510	Thermomonospora curvata DSM 43183
NC_013521	Sanguibacter keddieii DSM 10542
NC_013530	Xylanimonas cellulosilytica DSM 15894
NC_013595	Streptosporangium roseum DSM 43021
NC_013729	Kribbella flavida DSM 17836
NC_013739	Conexibacter woesei DSM 14684
NC_013757	Geodermatophilus obscurus DSM 43160
NC_013947	Stackebrandtia nassauensis DSM 44728
NC_014151	Cellulomonas flavigena DSM 20109
NC_014158	Tsukamurella paurometabola DSM 20162
NC_014165	Thermobispora bispora DSM 43833
NC_014168	Segniliparus rotundus DSM 44985
NC_014210	Nocardiopsis dassonvillei subsp. dassonvillei DSM 43111
NC_014215	Propionibacterium freudenreichii subsp. shermanii CIRM-BIA1
NC_014218	Arcanobacterium haemolyticum DSM 20595
NC_014246	Mobiluncus curtisii ATCC 43063
NC_014363	Olsenella uli DSM 7084
NC_014391	Micromonospora aurantiaca ATCC 27029
NC_014550	Arthrobacter arilaitensis Re117
NC_014643	Rothia dentocariosa ATCC 17931
NC_014830	Intrasporangium calvum DSM 43043
NC_015125	Microbacterium testaceum StLB037
NC_015312	Pseudonocardia dioxanivorans CB1190
NC_015389	Coriobacterium glomerans PW2
NC_015434	Verrucosispora maris AB-18-032
NC_015564	Amycolicicoccus subflavus DQS3-9A1
NC_015588	Isoptericola variabilis 225
NC_015635	Microlunatus phosphovorus NM-1
NC_016109	Kitasatospora setae KM-6054
NC_016582	Streptomyces bingchenggensis BCW-1
NC_016906	Gordonia polyisoprenivorans VH2
NC_016943	Blastococcus saxobsidens DD2
NC_017186	Amycolatopsis mediterranei S699
NC_017219	Bifidobacterium longum subsp. infantis ATCC 15697 = JCM 1222
NC_017456	Gardnerella vaginalis HMP9231
NC_017803	Actinoplanes sp. SE50/110
NC_017955	Modestobacter marinus
NC_018681	Nocardia brasiliensis ATCC 700358

## Sheet: Alphaproteo (1 per genus)
NC_002678	Mesorhizobium loti MAFF303099
NC_006677	Gluconobacter oxydans 621H
NC_006832	Ehrlichia ruminantium str. Welgevonden
NC_007109	Rickettsia felis URRWXCal2
NC_007626	Magnetospirillum magneticum AMB-1
NC_007722	Erythrobacter litoralis HTCC2594
NC_007797	Anaplasma phagocytophilum HZ
NC_007802	Jannaschia sp. CCS1
NC_007964	Nitrobacter hamburgensis X14
NC_008044	Ruegeria sp. TM1040
NC_008048	Sphingopyxis alaskensis RB2256
NC_008254	Chelativorans sp. BNC1
NC_008343	Granulibacter bethesdensis CGDNIH1
NC_008347	Maricaulis maris MCS10
NC_008358	Hyphomonas neptunium ATCC 15444
NC_008380	Rhizobium leguminosarum bv. viciae 3841
NC_008576	Magnetococcus marinus MC-1
NC_008686	Paracoccus denitrificans PD1222
NC_009511	Sphingomonas wittichii RW1
NC_009667	Ochrobactrum anthropi ATCC 49188
NC_009719	Parvibaculum lavamentivorans DS-1
NC_009720	Xanthobacter autotrophicus Py2
NC_009879	Rickettsia canadensis str. McKiel
NC_009883	Rickettsia bellii OSU 85-389
NC_009937	Azorhizobium caulinodans ORS 571
NC_009952	Dinoroseobacter shibae DFL 12
NC_010161	Bartonella tribocorum CIP 105476
NC_010338	Caulobacter sp. K31
NC_010581	Beijerinckia indica subsp. indica ATCC 9039
NC_010793	Orientia tsutsugamushi str. Ikeda
NC_010981	Wolbachia endosymbiont of Culex quinquefasciatus Pel
NC_011004	Rhodopseudomonas palustris TIE-1
NC_011144	Phenylobacterium zucineum HLK1
NC_011365	Gluconacetobacter diazotrophicus PAl 5
NC_011386	Oligotropha carboxidovorans OM5
NC_011666	Methylocella silvestris BL2
NC_011894	Methylobacterium nodulans ORS 2060
NC_011985	Agrobacterium radiobacter K84
NC_011989	Agrobacterium vitis S4
NC_012960	Candidatus Hodgkinia cicadicola Dsem
NC_012982	Hirschia baltica ATCC 49814
NC_013009	Neorickettsia risticii str. Illinois
NC_013209	Acetobacter pasteurianus IFO 3283-01
NC_013355	Zymomonas mobilis subsp. mobilis NCIMB 11163
NC_013532	Anaplasma centrale str. Israel
NC_013854	Azospirillum sp. B510
NC_014010	Candidatus Puniceispirillum marinum IMCC1322
NC_014034	Rhodobacter capsulatus SB 1003
NC_014217	Starkeya novella DSM 506
NC_014375	Brevundimonas subvibrioides ATCC 15264
NC_014414	Parvularcula bermudensis HTCC2503
NC_014625	Ketogulonicigenium vulgare Y25
NC_014664	Rhodomicrobium vannielii ATCC 17100
NC_014774	Candidatus Liberibacter solanacearum CLso-ZC1
NC_014816	Asticcacaulis excentricus CB 48
NC_015186	Acidiphilium multivorum AIU301
NC_015259	Polymorphum gilvum SL003B-26A1
NC_015380	Candidatus Pelagibacter sp. IMCC9063
NC_015580	Novosphingobium sp. PP1Y
NC_015717	Hyphomicrobium sp. MC1
NC_015722	Candidatus Midichloria mitochondrii IricVA
NC_015730	Roseobacter litoralis Och 149
NC_015976	Sphingobium sp. SYK-6
NC_016026	Micavibrio aeruginosavorus ARL-13
NC_016078	Pelagibacterium halotolerans B2
NC_016642	Pseudovibrio sp. FO-BEG1
NC_017246	Brucella melitensis M5-90
NC_017249	Bradyrhizobium japonicum USDA 6
NC_017584	Rhodospirillum rubrum F11
NC_017956	Tistrella mobilis KA081020-065
NC_018000	Sinorhizobium fredii USDA 257
NC_018290	Phaeobacter gallaeciensis DSM 17395
NC_018643	alpha proteobacterium HIMB5

## Sheet: Aquificaceae
NC_000918	Aquifex aeolicus VF5
NC_011126	Hydrogenobaculum sp. Y04AAS1
NC_013799	Hydrogenobacter thermophilus TK-6
NC_013894	Thermocrinis albus DSM 14484
NC_017161	Hydrogenobacter thermophilus TK-6

## Sheet: Bacteroides
NC_002950	Porphyromonas gingivalis W83
NC_003228	Bacteroides fragilis NCTC 9343
NC_004663	Bacteroides thetaiotaomicron VPI-5482
NC_006347	Bacteroides fragilis YCH46
NC_007677	Salinibacter ruber DSM 13855
NC_008255	Cytophaga hutchinsonii ATCC 33406
NC_008571	Gramella forsetii KT0803
NC_009441	Flavobacterium johnsoniae UW101
NC_009613	Flavobacterium psychrophilum JIP02/86
NC_009614	Bacteroides vulgatus ATCC 8482
NC_009615	Parabacteroides distasonis ATCC 8503
NC_010118	Candidatus Sulcia muelleri GWSS
NC_010729	Porphyromonas gingivalis ATCC 33277
NC_010830	Candidatus Amoebophilus asiaticus 5a2
NC_011565	Candidatus Azobacteroides pseudotrichonymphae genomovar. CFP2
NC_013037	Dyadobacter fermentans DSM 18053
NC_013061	Pedobacter heparinus DSM 2366
NC_013062	Flavobacteriaceae bacterium 3519-10
NC_013123	Candidatus Sulcia muelleri SMDSEM
NC_013132	Chitinophaga pinensis DSM 2588
NC_013162	Capnocytophaga ochracea DSM 7271
NC_013222	Robiginitalea biformata HTCC2501
NC_013418	Blattabacterium sp. (Periplaneta americana) str. BPLAN
NC_013454	Blattabacterium sp. (Blattella germanica) str. Bge
NC_013501	Rhodothermus marinus DSM 4252
NC_013730	Spirosoma linguale DSM 74
NC_014004	Candidatus Sulcia muelleri DMIN
NC_014032	Salinibacter ruber M8
NC_014033	Prevotella ruminicola 23
NC_014041	Zunongwangia profunda SM-A87
NC_014230	Croceibacter atlanticus HTCC2559
NC_014370	Prevotella melaninogenica ATCC 25845
NC_014472	Maribacter sp. HTCC2170
NC_014499	Candidatus Sulcia muelleri CARI
NC_014655	Leadbetterella byssophila DSM 17132
NC_014734	Paludibacter propionicigenes WB4
NC_014738	Riemerella anatipestifer ATCC 11845 = DSM 15868
NC_014759	Marivirga tractuosa DSM 4126
NC_014933	Bacteroides helcogenes P 36-108
NC_014934	Cellulophaga algicola DSM 14237
NC_015144	Weeksella virosa DSM 16922
NC_015160	Odoribacter splanchnicus DSM 20712
NC_015164	Bacteroides salanitronis DSM 18170
NC_015167	Cellulophaga lytica DSM 7489
NC_015177	Pedobacter saltans DSM 12145
NC_015277	Sphingobacterium sp. 21
NC_015311	Prevotella denticola F0289
NC_015321	Fluviicola taffensis DSM 16823
NC_015496	Krokinobacter sp. 4H-3-7-5
NC_015501	Porphyromonas asaccharolytica DSM 20707
NC_015510	Haliscomenobacter hydrossis DSM 1100
NC_015571	Porphyromonas gingivalis TDC60
NC_015638	Lacinutrix sp. 5H-3-7-4
NC_015703	Runella slithyformis DSM 19594
NC_015844	Zobellia galactanivorans
NC_015846	Capnocytophaga canimorsus Cc5
NC_015914	Cyclobacterium marinum DSM 745
NC_015945	Muricauda ruestringensis DSM 13258
NC_015966	Rhodothermus marinus SG0.5JP17-172
NC_016001	Flavobacterium branchiophilum FL-15
NC_016146	Blattabacterium sp. (Mastotermes darwiniensis) str. MADAR
NC_016510	Flavobacterium columnare ATCC 49512
NC_016599	Owenweeksia hongkongensis DSM 17368
NC_016609	Niastella koreensis GR20-10
NC_016610	Tannerella forsythia ATCC 43037
NC_016621	Blattabacterium sp. (Cryptocercus punctulatus) str. Cpu
NC_016776	Bacteroides fragilis 638R
NC_016940	Saprospira grandis str. Lewin
NC_017025	Flavobacterium indicum GPTSA100-9
NC_017045	Riemerella anatipestifer ATCC 11845 = DSM 15868
NC_017569	Riemerella anatipestifer RA-GD
NC_017770	Solitalea canadensis DSM 3403
NC_017861	Prevotella intermedia 17
NC_017924	Blattabacterium sp. (Blaberus giganteus)
NC_018010	Belliella baltica DSM 15883
NC_018011	Alistipes finegoldii DSM 17242
NC_018013	Aequorivita sublithincola DSM 14238
NC_018016	Ornithobacterium rhinotracheale DSM 15997
NC_018018	Flexibacter litoralis DSM 6794
NC_018721	Psychroflexus torquis ATCC 700755
NC_018748	Emticicia oligotrophica DSM 17448

## Sheet: Bacteroides (1 per genus)
NC_004663	Bacteroides thetaiotaomicron VPI-5482
NC_008255	Cytophaga hutchinsonii ATCC 33406
NC_008571	Gramella forsetii KT0803
NC_009441	Flavobacterium johnsoniae UW101
NC_009615	Parabacteroides distasonis ATCC 8503
NC_010729	Porphyromonas gingivalis ATCC 33277
NC_010830	Candidatus Amoebophilus asiaticus 5a2
NC_011565	Candidatus Azobacteroides pseudotrichonymphae genomovar. CFP2
NC_013037	Dyadobacter fermentans DSM 18053
NC_013062	Flavobacteriaceae bacterium 3519-10
NC_013123	Candidatus Sulcia muelleri SMDSEM
NC_013132	Chitinophaga pinensis DSM 2588
NC_013222	Robiginitalea biformata HTCC2501
NC_013730	Spirosoma linguale DSM 74
NC_014032	Salinibacter ruber M8
NC_014041	Zunongwangia profunda SM-A87
NC_014230	Croceibacter atlanticus HTCC2559
NC_014472	Maribacter sp. HTCC2170
NC_014655	Leadbetterella byssophila DSM 17132
NC_014734	Paludibacter propionicigenes WB4
NC_014759	Marivirga tractuosa DSM 4126
NC_014934	Cellulophaga algicola DSM 14237
NC_015144	Weeksella virosa DSM 16922
NC_015160	Odoribacter splanchnicus DSM 20712
NC_015177	Pedobacter saltans DSM 12145
NC_015277	Sphingobacterium sp. 21
NC_015311	Prevotella denticola F0289
NC_015321	Fluviicola taffensis DSM 16823
NC_015496	Krokinobacter sp. 4H-3-7-5
NC_015510	Haliscomenobacter hydrossis DSM 1100
NC_015638	Lacinutrix sp. 5H-3-7-4
NC_015703	Runella slithyformis DSM 19594
NC_015844	Zobellia galactanivorans
NC_015846	Capnocytophaga canimorsus Cc5
NC_015914	Cyclobacterium marinum DSM 745
NC_015945	Muricauda ruestringensis DSM 13258
NC_015966	Rhodothermus marinus SG0.5JP17-172
NC_016599	Owenweeksia hongkongensis DSM 17368
NC_016609	Niastella koreensis GR20-10
NC_016610	Tannerella forsythia ATCC 43037
NC_016621	Blattabacterium sp. (Cryptocercus punctulatus) str. Cpu
NC_016940	Saprospira grandis str. Lewin
NC_017569	Riemerella anatipestifer RA-GD
NC_017770	Solitalea canadensis DSM 3403
NC_018010	Belliella baltica DSM 15883
NC_018011	Alistipes finegoldii DSM 17242
NC_018013	Aequorivita sublithincola DSM 14238
NC_018016	Ornithobacterium rhinotracheale DSM 15997
NC_018018	Flexibacter litoralis DSM 6794
NC_018721	Psychroflexus torquis ATCC 700755
NC_018748	Emticicia oligotrophica DSM 17448

## Sheet: Betaproteo (1 per genus)
NC_005085	Chromobacterium violaceum ATCC 12472
NC_006513	Aromatoleum aromaticum EbN1
NC_007298	Dechloromonas aromatica RCB
NC_007404	Thiobacillus denitrificans ATCC 25259
NC_007614	Nitrosospira multiformis ATCC 25196
NC_007908	Rhodoferax ferrireducens T118
NC_007947	Methylobacillus flagellatus KT
NC_007948	Polaromonas sp. JS666
NC_007951	Burkholderia xenovorans LB400
NC_008313	Ralstonia eutropha H16
NC_008702	Azoarcus sp. BH72
NC_008786	Verminephrobacter eiseniae EF01-2
NC_008825	Methylibium petroleiphilum PM1
NC_009138	Herminiimonas arsenicoxydans
NC_009379	Polynucleobacter necessarius subsp. asymbioticus QLW-P1DMWA-1
NC_009659	Janthinobacterium sp. Marseille
NC_010170	Bordetella petrii DSM 12804
NC_010524	Leptothrix cholodnii SP-6
NC_010682	Ralstonia pickettii 12J
NC_011000	Burkholderia cenocepacia J2315
NC_011662	Thauera sp. MZ1T
NC_012559	Laribacter hongkongensis HLHK9
NC_012969	Methylovorus glucosetrophus SIP3-4
NC_013194	Candidatus Accumulibacter phosphatis clade IIA str. UW-1
NC_013446	Comamonas testosteroni CNB-2
NC_013959	Sideroxydans lithotrophicus ES-1
NC_014153	Thiomonas intermedia K12
NC_014207	Methylotenera versatilis 301
NC_014323	Herbaspirillum seropedicae SmR1
NC_014394	Gallionella capsiferriformans ES-2
NC_014497	Candidatus Zinderia insecticola CARI
NC_014640	Achromobacter xylosoxidans A8
NC_014914	Taylorella equigenitalis MCE9
NC_014931	Variovorax paradoxus EPS
NC_015138	Acidovorax avenae subsp. avenae ATCC 19860
NC_015422	Alicycliphilus denitrificans K601
NC_015458	Pusillimonas sp. T7-7
NC_015563	Delftia sp. Cs1-4
NC_015677	Ramlibacter tataouinensis TTB310
NC_015731	Nitrosomonas sp. Is79A3
NC_015856	Collimonas fungivorans Ter331
NC_016002	Pseudogulbenkiania sp. NH8B
NC_016616	Dechlorosoma suillum PS
NC_017075	Rubrivivax gelatinosus IL144
NC_017293	Candidatus Tremblaya princeps PCVAL
NC_017517	Neisseria meningitidis M01-240355
NC_017831	Burkholderia pseudomallei 1026b
NC_017964	Advenella kashmirensis WT001

## Sheet: Bifidobacteriales
NC_004307	Bifidobacterium longum NCC2705
NC_008618	Bifidobacterium adolescentis ATCC 15703
NC_010816	Bifidobacterium longum DJO10A
NC_011593	Bifidobacterium longum subsp. infantis ATCC 15697 = JCM 1222
NC_011835	Bifidobacterium animalis subsp. lactis AD011
NC_012814	Bifidobacterium animalis subsp. lactis Bl-04
NC_012815	Bifidobacterium animalis subsp. lactis DSM 10140
NC_013714	Bifidobacterium dentium Bd1
NC_013721	Gardnerella vaginalis 409-05
NC_014169	Bifidobacterium longum subsp. longum JDM301
NC_014616	Bifidobacterium bifidum S17
NC_014638	Bifidobacterium bifidum PRL2010
NC_014644	Gardnerella vaginalis ATCC 14019
NC_014656	Bifidobacterium longum subsp. longum BBMN68
NC_015052	Bifidobacterium longum subsp. infantis 157F
NC_015067	Bifidobacterium longum subsp. longum JCM 1217
NC_017214	Bifidobacterium animalis subsp. lactis BB-12
NC_017215	Bifidobacterium animalis subsp. lactis CNCM I-2494
NC_017216	Bifidobacterium animalis subsp. lactis BLC1
NC_017217	Bifidobacterium animalis subsp. lactis V9
NC_017218	Bifidobacterium breve ACS-071-V-Sch8b
NC_017219	Bifidobacterium longum subsp. infantis ATCC 15697 = JCM 1222
NC_017221	Bifidobacterium longum subsp. longum KACC 91563
NC_017456	Gardnerella vaginalis HMP9231
NC_017834	Bifidobacterium animalis subsp. animalis ATCC 25527
NC_017866	Bifidobacterium animalis subsp. lactis B420
NC_017867	Bifidobacterium animalis subsp. lactis Bi-07
NC_017999	Bifidobacterium bifidum BGN4
NC_018720	Bifidobacterium asteroides PRL2011

## Sheet: Bifidobacterium
NC_004307	Bifidobacterium longum NCC2705
NC_008618	Bifidobacterium adolescentis ATCC 15703
NC_010816	Bifidobacterium longum DJO10A
NC_011593	Bifidobacterium longum subsp. infantis ATCC 15697 = JCM 1222
NC_011835	Bifidobacterium animalis subsp. lactis AD011
NC_012814	Bifidobacterium animalis subsp. lactis Bl-04
NC_012815	Bifidobacterium animalis subsp. lactis DSM 10140
NC_013714	Bifidobacterium dentium Bd1
NC_014169	Bifidobacterium longum subsp. longum JDM301
NC_014616	Bifidobacterium bifidum S17
NC_014638	Bifidobacterium bifidum PRL2010
NC_014656	Bifidobacterium longum subsp. longum BBMN68
NC_015052	Bifidobacterium longum subsp. infantis 157F
NC_015067	Bifidobacterium longum subsp. longum JCM 1217
NC_017214	Bifidobacterium animalis subsp. lactis BB-12
NC_017215	Bifidobacterium animalis subsp. lactis CNCM I-2494
NC_017216	Bifidobacterium animalis subsp. lactis BLC1
NC_017217	Bifidobacterium animalis subsp. lactis V9
NC_017218	Bifidobacterium breve ACS-071-V-Sch8b
NC_017219	Bifidobacterium longum subsp. infantis ATCC 15697 = JCM 1222
NC_017221	Bifidobacterium longum subsp. longum KACC 91563
NC_017834	Bifidobacterium animalis subsp. animalis ATCC 25527
NC_017866	Bifidobacterium animalis subsp. lactis B420
NC_017867	Bifidobacterium animalis subsp. lactis Bi-07
NC_017999	Bifidobacterium bifidum BGN4
NC_018720	Bifidobacterium asteroides PRL2011

[truncated: 21 more sheets: Chlamydiae, Chlorobia, Chloroflexi, Corynebacterineae, Corynebacterium, Cyanobacteria, Deinococcus-Thermus, Deltaproteo (1 per genus), Epsilonproteo (1 per genus), Firmicutes, Firmicutes (1 per genus), Fusobacteria, Gammaproteo (1 per genus), Mycobacterium, Planctomycetes, Proteobacteria, Proteobacteria (1 per genus), Spirochaetales, Streptomyces, Tenericutes …]
